# Supplementary material for: Prolonged Deltamethrin Exposure Induces Dose-Dependent Glycerol Overproduction and Efficient Deltamethrin Removal by Saccharomyces cerevisiae
Source: Metabolites. 2026 Apr 29;16(5):305. doi: 10.3390/metabo16050305 (PMC13208566; doi:10.3390/metabo16050305)
Supplement: Supplementary file 1 [file metabolites-16-00305-s001.zip]

Archive with 1 entries (1 files):
- metabolites-4240938-supplementary.pdf
